# Supplementary material for: The Switching of the Type of a ROS Signal from Mitochondria: The Role of Respiratory Substrates and Permeability Transition
Source: Antioxidants (Basel). 2024 Oct 29;13(11):1317. doi: 10.3390/antiox13111317 (PMC11591497; doi:10.3390/antiox13111317)
Supplement: Supplementary file 1 [file antioxidants-13-01317-s001.zip]

Archive with 1 entries (1 files):
- antioxidants-3256290-supplementary.pdf
